# Supplementary material for: Complementary Feeding Practices: Recommendations of Pediatricians for Infants with and without Allergy Risk
Source: Nutrients. 2024 Jan 12;16(2):239. doi: 10.3390/nu16020239 (PMC10819658; doi:10.3390/nu16020239)
Supplement: Supplementary file 1 [file nutrients-16-00239-s001.zip]

Archive with 1 entries (1 files):
- nutrients-2774786-SI.pdf
